# Supplementary material for: Identification of an Interferon-Stimulated Long Noncoding RNA (LncRNA ISR) Involved in Regulation of Influenza A Virus Replication
Source: Int J Mol Sci. 2019 Oct 16;20(20):5118. doi: 10.3390/ijms20205118 (PMC6829313; doi:10.3390/ijms20205118)
Supplement: Supplementary file 1 [file ijms-20-05118-s001.zip]

Archive with 1 entries (1 files):
- ijms-553112-SI.pdf
